# Supplementary material for: Cryptococcal Meningitis in Young, Immunocompetent Patients: A Single-Center Retrospective Case Series and Review of the Literature
Source: Open Forum Infect Dis. 2023 Aug 11;10(8):ofad420. doi: 10.1093/ofid/ofad420 (PMC10456216; doi:10.1093/ofid/ofad420)
Supplement: ofad396_Supplementary_Data [file ofad396_supplementary_data.zip]

Archive with 3 entries (3 files):
- 2Supplem.docx
- 3Supplem.docx
- 1Supplem.docx
